# Supplementary material for: ART in Europe, 2018: results generated from European registries by ESHRE
Source: Hum Reprod Open. 2022 Jul 5;2022(3):hoac022. doi: 10.1093/hropen/hoac022 (PMC9252765; doi:10.1093/hropen/hoac022)
Supplement: hoac022_Supplementary_Table_SI [file hoac022_supplementary_table_si.xls]

## Sheet: Blad1
Supplementary Table SI Participants of the EIM consortium.
	European Countries	Members of the European Union	2018	2017	2016	2015	2014	2013	2012	2011	2010	2009	2008	2007	2006
Albania	x		x	x	x	x	x	x	x				x	x	x
Andorra	x
Armenia	x		x	x	x	x
Azerbaijan	x
Austria	x	x	x	x	x	x	x	x	x	x	x	x	x	x
Belarus	x		x	x	x	x	x	x	x	x
Belgium	x	x	x	x	x	x	x	x	x	x	x	x	x	x	x
Bosnia-Herzegovina	x		x	x	x	x	x						x	x	x
Bulgaria	x	x	x	x	x	x	x	x	x	x	x	x	x	x
Croatia	x	x		x			x	x	x			x
Cyprus	x	x			x	x	x	x		x		x		x	x
Czech Republic	x	x	x	x	x	x	x	x	x	x	x	x	x	x	x
Denmark	x	x	x	x	x	x	x	x	x	x	x	x	x	x	x
Estonia	x	x	x	x	x	x	x	x	x	x			x
Finland	x	x	x	x	x	x	x	x	x	x	x	x	x	x	x
France	x	x	x	x	x	x	x	x	x	x	x	x	x	x	x
Georgia	x
Germany	x	x	x	x	x	x	x	x	x	x	x	x	x	x	x
Greece	x	x	x	x	x	x	x	x	x	x	x	x	x	x	x
Hungary	x	x	x	x	x	x	x	x	x	x	x	x	x	x	x
Iceland	x		x	x	x	x	x	x	x	x	x	x	x	x	x
Ireland	x	x	x				x	x	x	x	x	x	x	x
Italy	x	x	x	x	x	x	x	x	x	x	x	x	x	x	x
Kazakhtstan	(x)		x	x	x	x	x	x	x	x	x	x	x
Kosovo	x
Latvia	x	x	x	x	x	x	x	x				x	x	x	x
Liechtenstein	x
Lithuania	x	x	x	x	x	x	x	x	x	x	x	x	x	x	x
Luxemburg	x	x	x	x	x
Malta	x	x	x	x	x	x	x	x
Moldova	x		x	x	x	x	x	x	x	x	x	x	x
Monaco	x
Montenegro	x		x	x	x	x	x	x	x	x	x	x	x	x	x
North-Macedonia	x		x	x	x	x	x	x			x	x	x	x	x
Norway	x		x	x	x	x	x	x	x	x	x	x	x	x	x
Poland	x	x	x	x	x	x	x	x	x	x	x	x	x	x	x
Portugal	x	x	x	x	x	x	x	x	x	x	x	x	x	x	x
Romania	x	x	x	x	x	x	x	x	x	x	x	x	x
Russia	x		x	x	x	x	x	x	x	x	x	x	x	x	x
San Marino	x
Serbia	x		x	x	x	x	x	x	x	x	x	x	x	x	x
Slovakia	x	x
Slovenia	x	x	x	x	x	x	x	x	x	x	x	x	x	x	x
Spain	x	x	x	x	x	x	x	x	x	x	x	x	x	x	x
Sweden	x	x	x	x	x	x	x	x	x	x	x	x	x	x	x
Switzerland	x		x	x	x	x	x	x	x	x	x	x	x	x	x
The Netherlands	x	x	x	x	x	x	x	x	x	x	x	x	x	x	x
Turkey	x												x	x	x
UK	x	x	x	x	x	x	x	x	x	x	x	x	x	x	x
Ukraine	x		x	x	x	x	x	x	x	x	x	x	x	x	x
Vatican City	x
	no data received
	not a member of EIM
