# Supplementary material for: ART in Europe, 2018: results generated from European registries by ESHRE
Source: Hum Reprod Open. 2022 Jul 5;2022(3):hoac022. doi: 10.1093/hropen/hoac022 (PMC9252765; doi:10.1093/hropen/hoac022)
Supplement: hoac022_Supplementary_Table_SII [file hoac022_supplementary_table_sii.xlsx]

## Sheet: SubTable_2 (4)
Supplementary Table SII Size of the IVF clinics reporting to the register in 2018.
Country	IVF clinics in the country		Size of included clinics (cycles per year)
	All	Included	<100	%	100-199	%	200-499	%	500-999	%	≥1000	%
Albania	8	1	0	0.0	0	0.0	1	100.0	0	0.0	0	0.0
Armenia	7	6	2	33.3	1	16.7	1	16.7	2	33.3	0	0.0
Austria	30	30	4	13.3	8	26.7	11	36.7	5	16.7	2	6.7
Belarus	8	7	0	0.0	0	0.0	2	28.6	3	42.9	2	28.6
Belgium	18	18	0	0.0	0	0.0	3	16.7	2	11.1	13	72.2
Bosnia-Herzegovina, Federation part	10	1	0	0.0	1	100.0	0	0.0	0	0.0	0	0.0
Bulgaria	37	37	28	75.7	3	8.1	4	10.8	2	5.4	0	0.0
Czech Republic	48	48	4	8.3	1	2.1	11	22.9	18	37.5	14	29.2
Denmark	19	19	0	0.0	1	5.3	1	5.3	5	26.3	12	63.2
Estonia	6	6	1	16.7	0	0.0	2	33.3	3	50.0	0	0.0
Finland	16	16	3	18.8	1	6.3	6	37.5	3	18.8	3	18.8
France	103	102	0	0.0	4	3.9	16	15.7	39	38.2	43	42.2
Germany	140	134	4	3.0	13	9.7	34	25.4	49	36.6	34	25.4
Greece	43	33	6	18.2	4	12.1	8	24.2	9	27.3	6	18.2
Hungary	14	11	0	0.0	0	0.0	1	9.1	7	63.6	3	27.3
Iceland	1	1	0	0.0	0	0.0	0	0.0	1	100.0	0	0.0
Ireland	9	2	0	0.0	0	0.0	0	0.0	2	100.0	0	0.0
Italy	202	202	56	27.7	31	15.3	64	31.7	38	18.8	13	6.4
Kazakhstan	8	8
Latvia	6	3	2	66.7	0	0.0	1	33.3	0	0.0	0	0.0
Lithuania	6	6	2	33.3	1	16.7	2	33.3	1	16.7	0	0.0
Luxembourg	1	1	0	0.0	0	0.0	0	0.0	1	100.0	0	0.0
Malta	2	2	1	50.0	0	0.0	1	50.0	0	0.0	0	0.0
Moldova	4	3	0	0.0	0	0.0	2	66.7	1	33.3	0	0.0
Montenegro	5	4	0	0.0	4	100.0	0	0.0	0	0.0	0	0.0
North-Macedonia	7	5	1	20.0	0	0.0	1	20.0	2	40.0	1	20.0
Norway	11	11	0	0.0	0	0.0	5	45.5	4	36.4	2	18.2
Poland	45	45	4	8.9	5	11.1	15	33.3	7	15.6	14	31.1
Portugal	25	25	4	16.0	3	12.0	10	40.0	6	24.0	2	8.0
Romania	20	12
Russia	230	182	5	2.7	13	7.1	54	29.7	59	32.4	51	28.0
Serbia	18	1	0	0.0	1	100.0	0	0.0	0	0.0	0	0.0
Slovenia	3	3	0	0.0	0	0.0	0	0.0	1	33.3	2	66.7
Spain	247	245	56	22.9	42	17.1	84	34.3	43	17.6	20	8.2
Sweden	18	18	0	0.0	0	0.0	1	5.6	6	33.3	11	61.1
Switzerland	28	28	5	17.9	3	10.7	10	35.7	9	32.1	1	3.6
The Nederlands	15	15	1	6.7	0	0.0	1	6.7	1	6.7	12	80.0
Ukraine	48	45	10	22.2	7	15.6	8	17.8	11	24.4	9	20.0
UK	86	86	6	7.0	5	5.8	23	26.7	29	33.7	23	26.7
All*	1552	1422	205	14.5	152	10.8	383	27.3	369	26.3	293	21.0
