# Supplementary material for: ART in Europe, 2018: results generated from European registries by ESHRE
Source: Hum Reprod Open. 2022 Jul 5;2022(3):hoac022. doi: 10.1093/hropen/hoac022 (PMC9252765; doi:10.1093/hropen/hoac022)
Supplement: hoac022_Supplementary_Table_SIV [file hoac022_supplementary_table_siv.xlsx]

## Sheet: SubTable_4 (4)
Supplementary Table SIV Countries where all clinics reported to the national register in 2018.
Country	Cycles	Population	Females of reproductive age (millions)	Cycles/million	Cycles/million females of reproductive age	ART deliveries	ART infants	National births	ART infants (%)
Austria	10626	8790907	1607433	1208.75	6610.54	2608	5372	85535	6.3
Belgium	33416	11559893	2162958	2890.68	15449.2	5643	5973	118319	5.0
Bulgaria	13091	7056613	1237307	1855.14	10580.2	1913		62197
Czech Republic	35191	10682727	1921993	3294.2	18309.6	5766	6281	114419	5.5
Denmark	20616	5809375	1074841	3548.75	19180.5	3451	3534	61476	5.7
Estonia	3326	1243890	208550	2673.87	15948.2	626	702	14367	4.9
Finland	9101	5538400	984857	1643.25	9240.94	1831	1791	47913	3.7
Iceland	898	343534	69558	2614.01	12910.1	232	236	4210	5.6
Italy	81379	62186638	10637843	1308.63	7649.95	11694	12849	439747	2.9
Kazakhstan	12015	18737311	4174598	641.234	2878.12	2987	3140
Lithuania	1088	2797002	465926	388.988	2335.13	213	255	28696	0.9
Luxembourg	1132	605984	129221	1868.04	8760.19	203	211	6274	3.4
Malta	324	449044	85969	721.533	3768.8	46	58	4516	1.3
Norway	11547	5370697	1039459	2150	11108.7	2461		55268
Poland	32323	38412361	7405350	841.474	4364.82	5771	6177	389455	1.6
Portugal	10962	10342137	1861239	1059.94	5889.63	2189	2453	87381	2.8
Slovenia	5061	2102031	346111	2407.67	14622.5	1072	1161	19329	6.0
Sweden	19745	10031368	1859019	1968.33	10621.2	4985	5108	117479	4.3
Switzerland	11597	8287563	1577537	1399.33	7351.33	2040	2161	87851	2.5
The Nederlands	27201	17145121	3118915	1586.52	8721.3	5019		168525
UK	69551	65074048	12141906	1068.8	5728.18	19675	21312	734171	2.9
All*	410190	292566644	54110590	1402.04	7580.59	80379	78774	2647128	3.0
ART cycles refer to IVF, ICSI, FET, ED, IVM, FOR and PGD combined. 798 deliveries after IVM and FOR were excluded from the calculation;
Totals refer to these countries were data were reported.
Females of reproductive age refers to women between 15 and 45 years old (http://www.census.gov/ipc/www/idb/country.php)
For the calculation of the cycles/million females of reproductive age, the original numbers (as found in Table I) are used, not the abbreviated numbers as mentioned in this table
