# Supplementary material for: ART in Europe, 2018: results generated from European registries by ESHRE
Source: Hum Reprod Open. 2022 Jul 5;2022(3):hoac022. doi: 10.1093/hropen/hoac022 (PMC9252765; doi:10.1093/hropen/hoac022)
Supplement: hoac022_Supplementary_Table_SV [file hoac022_supplementary_table_sv.xlsx]

## Sheet: SubTable_5 (4)
Supplementary Table SV Pregnancies and deliveries after IVF in 2018.
Country	Cycles	Aspirations	Freeze All		Transfers	Clinical Pregnancies	Deliveries	Pregnancies per cycle (%)	Pregnancies per aspiration (%)	Pregnancies per transfer (%)	Deliveries per cycle (%)	Deliveries per aspiration (%)	Deliveries per transfer (%)
			Oocytes	Embryos
Albania
Armemia	786	783			488	198	189	25.2	25.3	40.6	24.0	24.1	38.7
Austria		1701	0	0	1272	489	408		28.7	38.4		24.0	32.1
Belarus	1253	1223	0	137	1008	394	255	35.3	36.3	39.1	22.8	23.5	25.3
Belgium		2554	0	357	1932	543	390		24.7	28.1		17.8	20.2
Bosnia-Herzegovina, Federation part
Bulgaria	1078	1078			555	132	83	12.2	12.2	23.8	7.7	7.7	15.0
Czech Republic	1954	1426	1	135	319	111	90	6.1	8.6	34.8	5.0	7.0	28.2
Denmark		6479	0	669	4790	1254	826		21.6	26.2		14.2	17.2
Estonia	672	638	7	51	505	153	121	24.9	26.4	30.3	19.7	20.9	24.0
Finland	2538	2371	0	0	1675	544	427	21.4	22.9	32.5	16.8	18.0	25.5
France		20821	27	3268	13912	4101	3486		23.4	29.5		19.9	25.1
Germany	21007	19347	539	1585	14989	4941	3656	26.2	28.7	33.0	19.4	21.2	24.4
Greece	2111	2111	4	303	2050	433	295	24.0	24.0	21.1	16.4	16.4	14.4
Hungary
Iceland	301	272	0	33	186	70	53	26.1	29.3	37.6	19.8	22.2	28.5
Ireland	291	239	0	39	182	72	57	28.6	36.0	39.6	22.6	28.5	31.3
Italy	7871	7160	0	0	5403	1499	1014	19.0	20.9	27.7	12.9	14.2	18.8
Kazakhstan	1555	1555	9	404	1057	460	330	40.3	40.3	43.5	28.9	28.9	31.2
Latvia	143	143			63	25	19	17.5	17.5	39.7	13.3	13.3	30.2
Lithuania	472	472	1	23	442	223	105	49.8	49.8	50.5	23.4	23.4	23.8
Luxembourg	175	160	0	17	127	45	35	28.5	31.5	35.2	22.2	24.5	27.6
Malta
Moldova
Montenegro
North-Macedonia	438	332	0	7	309	137	44	31.8	42.2	44.3	10.2	13.5	14.2
Norway	4208	3975			2953	1044	907	24.8	26.3	35.4	21.6	22.8	30.7
Poland	263	262	1	66	189	72	56	36.7	36.9	38.1	28.6	28.7	29.6
Portugal	2476	2351	7	466	1617	552	414	27.6	29.4	34.1	20.7	22.0	25.6
Romania	1696	1632	12	434	1046	496	377	39.7	41.8	47.4	30.2	31.8	36.0
Russia	38937	37516	0	7189	27952	10389	7522	32.7	34.3	37.2	23.7	24.8	26.9
Serbia	102	102	0	4	84	32	19	32.7	32.7	38.1	19.4	19.4	22.6
Slovenia	1213	1158	0	78	948	345	261	30.4	31.9	36.4	23.0	24.2	27.5
Spain	6352	5925	0	1049	4094	1480	1088	27.9	30.4	36.2	20.5	22.3	26.6
Sweden	5990	5611	0	357	4397	1519	1229	27.0	28.9	34.5	21.8	23.4	28.0
Switzerland	920	838			565	204	145	22.2	24.3	36.1	15.8	17.3	25.7
The Nederlands	6363	5541	0	0	4912	1658	1180	26.1	29.9	33.8	18.5	21.3	24.0
Ukraine	628	598	27	151	420	188	161	41.8	44.8	44.8	35.8	38.3	38.3
UK	19489	17274	0	0	14656	5443	4800	27.9	31.5	37.1	24.6	27.8	32.8
All*	131282	153648	635	16822	115097	39246	30042	28.9	28.8	34.1	21.9	22.0	26.1
*Total refers to these countries were data were reported.
The recording of deliveries is incomplete, see Suppl Table XIII.
For Austria, Belgium, Denmark and France no data on initiated cycles available.
No data available for Albania, Bosnia,Hungary, Malta, Moldova and Montenegro
