# Supplementary material for: ART in Europe, 2018: results generated from European registries by ESHRE
Source: Hum Reprod Open. 2022 Jul 5;2022(3):hoac022. doi: 10.1093/hropen/hoac022 (PMC9252765; doi:10.1093/hropen/hoac022)
Supplement: hoac022_Supplementary_Table_SVI [file hoac022_supplementary_table_svi.xlsx]

## Sheet: SubTable_6 (4)
Supplementary Table SVI Pregnancies and deliveries after ICSI in 2018.
Country	Cycles	Aspirations	Freeze All		Transfers	Clinical Pregnancies	Deliveries	Pregnancies per cycle (%)	Pregnancies per aspiration (%)	Pregnancies per transfer (%)	Deliveries per cycle (%)	Deliveries per aspiration (%)	Deliveries per transfer (%)
			Oocytes	Embryos
Albania	86	86	0	11	69	26	16	34.7	34.7	37.7	21.3	21.3	23.2
Armemia	967	954			448	179	167	18.5	18.8	40.4	17.3	17.5	37.3
Austria		5703	0	0	4641	1543	1281		27.1	33.2		22.5	27.6
Belarus	2039	1884	15	232	1472	553	338	30.9	33.8	37.6	18.9	20.6	23.0.
Belgium		13783	0	2399	10203	3002	2153		26.4	29.4		18.9	21.1
Bosnia-Herzegovina, Federation part	111	98	0	2	83	32	22	29.4	33.3	38.6	20.2	22.9	26.5
Bulgaria	8404	8404			3736	1239	947	14.7	14.7	33.2	11.3	11.3	25.3
Czech Republic	13481	13446	17	1385	10181	2980	1852	24.7	24.7	29.3	15.3	15.4	18.2
Denmark		5536	0	673	3790	1063	852		21.9	28.0		17.5	22.5
Estonia	1394	1325	7	88	1024	323	249	24.9	26.3	31.5	19.2	20.2	24.3
Finland	1834	1741	0	0	1180	365	292	19.9	21.0	30.9	15.9	16.8	24.7
France		41021	291	6109	27268	8147	6979		23.5	29.9		20.2	25.6
Germany	54719	50350	1256	3697	39542	12626	9378	25.4	27.8	31.9	18.8	20.7	23.7
Greece	14174	14174			13215	1960	1234	13.8	13.8	14.8	8.7	8.7	9.3
Hungary
Iceland	188	183	0	23	135	57	50	34.5	35.6	42.2	30.3	31.3	37.0
Ireland	316	287	0	50	220	96	69	36.1	40.5	43.6	25.9	29.1	31.4
Italy	43215	39227	0	0	25181	6808	4444	15.8	17.4	27.0	10.3	11.3	17.6
Kazakhstan	4955	4955			2432	918	776	18.5	18.5	37.7	15.7	15.7	31.9
Latvia	439	439	1	125	250	92	60	29.4	29.4	36.8	19.2	19.2	24.0
Lithuania	405	405	2	11	259	151	57	38.5	38.5	58.3	14.5	14.5	22.0
Luxembourg	560	516	2	57	376	134	95	26.7	29.3	35.6	19.0	20.8	25.3
Malta
Moldova	1248	1055			980	385	330	30.8	36.5	39.3	26.4	31.3	33.7
Montenegro	586	569	2	42	423	149	124	27.5	28.4	35.2	22.9	23.6	29.3
North-Macedonia	2199	2012	53	107	1542	577	477	28.3	31.2	37.4	23.4	25.8	30.9
Norway	3161	3056			2331	782	660	24.7	25.6	33.5	20.9	25.6	28.3
Poland	16221	15989	392	3413	9578	3605	2221	29.0	29.6	37.6	17.9	18.2	23.2
Portugal	3740	3457	26	934	2046	670	507	24.1	26.8	32.7	18.2	20.3	24.8
Romania	2303	2233	22	735	1432	616	399	39.8	41.7	43.0	25.8	27.0	27.9
Russia	53609	52093	0	11667	37016	13193	9166	31.5	32.6	35.6	21.9	22.7	24.8
Serbia	48	48	1	1	33	12	10	26.1	26.1	36.4	21.7	21.7	30.3
Slovenia	2181	2112	11	152	1662	504	411	25.0	25.9	30.3	20.4	21.1	24.7
Spain	42773	38706	6081	10067	21599	7692	5583	28.9	34.1	35.6	21.0	24.7	25.8
Sweden	5733	5365	0	253	4193	1392	1180	25.4	27.2	33.2	21.5	23.1	28.1
Switzerland	5450	5027			3140	1060	811	19.4	21.1	33.8	14.9	16.1	25.8
The Nederlands	7082	6398	0	0	5691	2066	1517	29.2	32.3	36.3	21.4	23.7	26.7
Ukraine	11410	0	69	5943	5073	2194	1667	40.6		43.2	30.9		32.9
UK	21233	20974	0	0	18463	6649	5860	31.3	31.7	36.0	27.6	27.9	31.7
All*	326264	363611	8248	48176	260907	83840	62234	26.0	27.3	32.1	18.9	20.3	23.9
*Total rates refer to these countries were data were reported.
The recording of deliveries is incomplete, see Suppl Table XIII.
For Austria, Belgium, Denmark and France no data on initiated cycles available.
For Hungary and Malta, no data are available
