# Supplementary material for: ART in Europe, 2018: results generated from European registries by ESHRE
Source: Hum Reprod Open. 2022 Jul 5;2022(3):hoac022. doi: 10.1093/hropen/hoac022 (PMC9252765; doi:10.1093/hropen/hoac022)
Supplement: hoac022_Supplementary_Table_SVII [file hoac022_supplementary_table_svii.xls]

## Sheet: SubTable_7 (3)
Supplementary Table SVII Pregnancies and deliveries after FET (IVF and ICSI together) in 2018.
Country	Thawings	Transfers	FET transfer cleavage	FET transfer blastocyst	FET transfer unknown	% FET transfer cleavage	% FET transfer blastocyst	Clinical Pregnancies	Clinical Pregnancies cleavage	Clinical Pregnancies blastocyst	Deliveries	Pregnancies per thawing (%)	Pregnancies per transfer (%)	Pregnancies per cleavage stage transfer (%)	Pregnancies per blastocyst stage transfer (%)	Deliveries per thawing (%)	Deliveries per transfer (%)
Albania	69	69	49	20	0	71.0	29.0	23	18	5	19	33.3	33.3	36.7	25.0	27.5	27.5
Armemia	2156	2140	1043	1097	0	48.7	51.3	836	406	430	673	38.8	39.1	38.9	39.2	31.2	31.4
Austria	3161	3161			3161			1048			898	33.2	33.2			28.4	28.4
Belarus	992	972	241	731	0	24.8	75.2	356	93	263	208	35.9	36.6	38.6	36.0	21.0	21.4
Belgium	13821	13084			13084			3847			2660	27.8	29.4			19.2	20.3
Bosnia-Herzegovina, Federation part	58	58	9	49	0	15.5	84.5	28	3	25	16	48.3	48.3	33.3	51.0	27.6	27.6
Bulgaria	2469	2312			2312			761			567	30.8	32.9			23.0	24.5
Czech Republic	14749	14027			14027			4522			2660	30.7	32.2			18.0	19.0
Denmark	6912	6412			6412			1967			1512	28.5	30.7			21.9	23.6
Estonia	1044	968	110	858	0	11.4		303	26	277	198	29.0	31.3			19.0	20.5
Finland		3736	1669	2067	0	44.7	55.3	1169	432	737	878		31.3	25.9	35.7		23.5
France	41258	39923	13190	26732	1			10050	2719	7330	8356	24.4	25.2			20.3	20.9
Germany	29334	27718	10697	13447	3574	44.3	55.7	8033	2350	4685	5562	27.4	29.0	22.0	34.8	19.0	20.1
Greece	5623	5496	1692	3754	50	31.1	68.9	2173	463	1629	1003	38.6	39.5	27.4	43.4	17.8	18.2
Hungary		1186			1186			277			208		23.4				17.5
Iceland	307	307						127	0	0	98	41.4	41.4			31.9	31.9
Ireland	408	407	4	403	0			153	0	153	98	37.5	37.6			24.0	24.1
Italy	19587	19016			19016			5995			4127	30.6	31.5			21.1	21.7
Kazakhstan		3489	1129	2360	0	32.4	67.6	1460	444	1016	1203		41.8	39.3			34.5
Latvia	359	350	18	332	0	5.1	94.9	154	5	149	105	42.9	44.0	27.8	44.9	29.2	30.0
Lithuania	201	199	12	90	97	11.8	88.2	61	1	20	48	30.3	30.7	8.3	22.2	23.9	24.1
Luxembourg		397	319	78	0	80.4	19.6	138	101	37	73		34.8	31.7	47.4		18.4
Malta	2	0	250	189				0	55	80	0
Moldova		210						95			50		45.2				23.8
Montenegro	57	57			57			17			14	29.8	29.8			24.6	24.6
North-Macedonia	411	405	21	35	349	37.5	62.5	135	4	13	108	32.8	33.3	19.0	37.1	26.3	26.7
Norway	4178	3859			3859			1075			894	25.7	27.9			21.4	23.2
Poland	12423	12126	3148	8978	0	26.0	74.0	4551	956	3595	2865	36.6	37.5	30.4	40.0	23.1	23.6
Portugal	2725	2641	969	1672	0	36.7	63.3	924	255	669	652	33.9	35.0	26.3	40.0	23.9	24.7
Romania	2174	1951	247	1704	0	12.7	87.3	863	37	826	626	39.7	44.2	15.0	48.5	28.8	32.1
Russia	43996	43590	823	35330	7437	2.3	97.7	18228	267	14719	12606	41.4	41.8	32.4	41.7	28.7	28.9
Serbia	16	15	5	10	0	33.3	66.7	6	0	6	6	37.5	40.0		60.0	37.5	40.0
Slovenia	1568	1529	15	1514	0	1.0	99.0	522	5	516	384	33.3	34.1	33.3	34.1	24.5	25.1
Spain	31894	30742	13087	17655	0	42.6	57.4	11976	4438	7538	8388	37.5	39.0	33.9	42.7	26.3	27.3
Sweden		7167	680	6487	0	9.5	90.5	2838	157	2681	2392		39.6	23.1	41.3		33.4
Switzerland	4871	4424	3823	601	0	86.4	13.6	1515	1253	262	1047	31.1	34.2	32.8	43.6	21.5	23.7
The Nederlands		13342			13342			3329			2285		25.0				17.1
Ukraine	10620	10427	875	9552	0	8.4	91.6	5257	327	4930	4312	49.5	50.4	37.4	51.6	40.6	41.4
UK	22505	22045	1261	20784	0	5.7	94.3	7994	236	7758	6979	35.5	36.3	18.7	37.3	31.0	31.7
All*	279948	299957	55386	156529	88042	26.1	73.9	102806	15051	60349	74778	33.4	34.3	27.2	38.6	24.2	24.9
Data on the number of thawings are not available for Finland, Hungary and the Netherlands.
For Finland, Hungary, Kazakhstan, Luxembourg, Moldova, Sweden and the Netherlands no data on deliveries available.
