# Supplementary material for: ART in Europe, 2018: results generated from European registries by ESHRE
Source: Hum Reprod Open. 2022 Jul 5;2022(3):hoac022. doi: 10.1093/hropen/hoac022 (PMC9252765; doi:10.1093/hropen/hoac022)
Supplement: hoac022_Supplementary_Table_SVIII [file hoac022_supplementary_table_sviii.xlsx]

## Sheet: SubTable_8 (5)
Supplementary Table SVIII Pregnancies and deliveries after egg donation (ED, fresh and frozen cycles) in 2018.
Country	Donation	Aspirations, fresh	Transfers, fresh	Transfers FOR	Transfers, thawed	Pregnancies, fresh	Pregnancy FOR	Pregnancies, thawed	Pregnancies/fresh ET (%)	Pregnancy FOR %	Pregnancies/thawed ET (%)	Deliveries, fresh +FOR+ frozen	Deliveries/aspiration (%)	Deliveries/ ET (%)
Albania	12	12	12	7	5	8	4	2	66.7	57.1	40.0	11	91.7	45.8
Armemia	185	182	169	128	518	84	44	212	49.7	34.4	40.9	271	148.9	33.3
Austria	36	35	33	0	28	14	0	11	42.4		39.3	21	60.0	34.4
Belarus	33	33	32	73	10	20	26	3	62.5	35.6	30.0	27	81.8	23.5
Belgium	605	578	336	200	1067	130	71	280	38.7	35.5	26.2	350	60.6	21.8
Bosnia-Herzegovina, Federation part
Bulgaria	844	844	464	0	676	207	0	228	44.6		33.7	316	37.4	27.7
Czech Republic	5745	5534	4906	101	0	2060	36	0	42.0	35.6		1164	21.0	23.2
Denmark	833	810	178	0	942	61	0	307	34.3		32.6	192	23.7	17.1
Estonia	99	98	81	35	96	34	12	25	42.0	34.3	26.0	58	59.2	27.4
Finland			131	114	469	58	50	145	44.3	43.9	30.9	190		26.6
France		777	494	326	712	154	81	150	31.2	24.8	21.1	310	39.9	20.2
Germany
Greece	2004	2004	1152	640	3083	574	365	1247	49.8	57.0	40.4	1424	71.1	29.2
Hungary
Iceland	51	48	57	0	44	26	0	16	45.6		36.4	31	64.6	30.7
Ireland	3	3	0	0	2	0	0	1			50.0	1	33.3	50.0
Italy			12	3173	2762	10	1195	911	83.3	37.7	33.0	1415		23.8
Kazakhstan	690	690	520	179	488	191	101	247	36.7	56.4	50.6	400	58.0	33.7
Latvia	64	48	21	3	59	9	1	28	42.9	33.3	47.5	29	60.4	34.9
Lithuania			0	0	3	0	0	3			100.0	3		100.0
Luxembourg
Malta
Moldova
Montenegro
North-Macedonia	24	24	19	132	0	9	51	0	47.4	38.6		50	208.3	33.1
Norway
Poland	557	471	188	657	644	79	255	273	42.0	38.8	42.4	370	78.6	24.8
Portugal	890	863	398	235	863	219	109	383	55.0	46.4	44.4	546	63.3	36.5
Romania
Russia	5512	5429	2903	3009	3892	1497	1247	1730	51.6	41.4	44.5	3042	56.0	31.0
Serbia
Slovenia	1	1	0	0	4	0	0	1			25.0	1	100.0	25.0
Spain	16357	15179	10157	6493	20968	5600	3287	9260	55.1	50.6	44.2	13306	87.7	35.4
Sweden	151	151	86	16	244	37	5	71	43.0	31.3	29.1	96	63.6	27.7
Switzerland
The Nederlands
Ukraine	1458	1439	403	258	891	239	147	542	59.3	57.0	60.8	755	52.5	48.6
UK	1685	1685	1396	351	1893	659	150	781	47.2	42.7	41.3	1381	82.0	37.9
All*	37839	36938	24148	16130	40363	11979	7237	16857	49.6	44.9	41.8	25760	65.4	31.9
*Total rates refer to these countries were data were reported. The recording of deliveries is incomplete, see suppl. table XVI.
Data on the number of donation cycles not available for Finland, france, Italy and Lithuania. Data on the number of fresh aspiration not available for Finland and Lithuania
No data available for Bosnia, Germany, Hungary, Luxembourg, Malta, Moldova, Montenegro, Norway, Romania, Serbia, Switzerland and The Netherlands
