# Supplementary material for: ART in Europe, 2018: results generated from European registries by ESHRE
Source: Hum Reprod Open. 2022 Jul 5;2022(3):hoac022. doi: 10.1093/hropen/hoac022 (PMC9252765; doi:10.1093/hropen/hoac022)
Supplement: hoac022_Supplementary_Table_SIX [file hoac022_supplementary_table_six.xlsx]

## Sheet: SubTable_9 (4)
Supplementary Table SIX Aspirations, pregnancy and delivery rates by age distribution (years) of women treated with IVF in 2018.
Country	Aspirations (%)			Pregnancy rates (%)			Delivery rates (%)
	<34	35-39	≥40	<34	35-39	≥40	<34	35-39	≥40
Albania
Armemia	41.9	34.4	23.8	34.1	24.9	10.2	33.5	23.8	8.1
Austria
Belarus	46.8	42.7	10.6	35.9	30.7	21.7	22.9	21.7	7.8
Belgium	43.5	33.0	23.4	26.0	20.3	13.9	20.2	14.2	7.5
Bosnia-Herzegovina, Federation part
Bulgaria
Czech Republic	32.3	33.5	34.2	16.3	6.7	0.8	13.9	5.2	0.2
Denmark	34.7	31.8	33.5	25.5	20.9	11.5	21.2	12.1	4.6
Estonia	37.9	36.2	25.9	31.8	18.6	20.0	28.5	12.6	13.9
Finland	43.7	36.9	19.4	28.0	22.9	11.5	23.3	17.9	6.3
France	47.8	36.1	16.0	23.3	19.0	10.3	20.8	15.7	7.1
Germany	42.5	42.7	14.8	31.1	24.9	12.5	24.4	18.1	6.5
Greece	21.5	34.1	44.4	24.2	29.3	12.0	18.1	21.1	6.5
Hungary
Iceland	40.8	35.3	23.9	32.4	26.0	13.8	28.8	16.7	7.7
Ireland	18.7	45.8	35.5	35.4	13.9	10.3	28.0	11.9	7.1
Italy	28.0	40.9	31.1	26.4	22.9	13.4	19.4	16.4	6.6
Kazakhstan	53.2	30.4	16.3	33.9	30.2	14.2	25.0	22.8	5.9
Latvia	47.6	33.6	18.9	17.6	27.1	0.0	11.8	22.9	0.0
Lithuania	56.1	32.3	11.6	49.6	49.7	29.6	20.2	26.5	20.4
Luxembourg	35.6	38.8	25.6	33.3	30.6	17.1	29.8	22.6	9.8
Malta
Moldova
Montenegro
North-Macedonia	44.0	30.1	25.9	52.7	41.0	22.1	18.5	17.0	0.0
Norway	52.2	35.3	12.5	30.9	23.6	14.3	27.9	19.2	11.7
Poland	61.1	30.9	8.0	30.6	25.9	9.5	25.6	18.5	0.0
Portugal	31.3	50.7	18.0	26.3	25.5	13.0	21.0	19.1	7.6
Romania	40.0	37.1	22.9	33.1	35.9	16.8	28.8	25.6	9.1
Russia	54.2	32.2	13.6	32.9	27.9	14.6	25.1	19.1	7.6
Serbia	33.3	29.4	37.3	38.2	33.3	23.7	23.5	20.0	13.2
Slovenia	42.7	36.7	20.6	35.8	29.4	18.0	30.2	20.0	11.3
Spain	28.8	51.0	20.2	29.0	26.3	15.9	24.1	19.0	8.7
Sweden	56.0	31.1	12.9	31.9	23.4	15.9	27.5	17.4	9.2
Switzerland	32.1	44.6	23.3	26.8	26.2	17.4	20.1	18.7	10.8
The Nederlands
Ukraine	71.2	22.7	6.0	33.6	30.1	11.1	28.9	25.7	8.3
UK	40.9	39.3	19.8	38.5	31.4	17.3	35.3	27.4	13.1
All*	44.6	37.0	18.3	30.8	25.4	13.6	25.1	19.0	7.8
All: percentage of cycles per age group is computed among all countries giving the distribution. Pregnancy and delivery rates are computed on the countries providing them.
