# Supplementary material for: ART in Europe, 2018: results generated from European registries by ESHRE
Source: Hum Reprod Open. 2022 Jul 5;2022(3):hoac022. doi: 10.1093/hropen/hoac022 (PMC9252765; doi:10.1093/hropen/hoac022)
Supplement: hoac022_Supplementary_Table_SX [file hoac022_supplementary_table_sx.xlsx]

## Sheet: SubTable_10 (4)
Supplementary Table SX Aspirations, pregnancy and delivery rates by age distribution (years) of women treated with ICSI in 2018.
Country	Aspirations (%)			Pregnancy rates (%)			Delivery rates (%)
	<34	35-39	≥40	<34	35-39	≥40	<34	35-39	≥40
Albania	55.8	23.3	20.9	27.1	40.0	27.8	18.8	20.0	16.7
Armemia	46.4	38.2	15.4	26.0	15.4	5.4	25.1	14.3	2.7
Austria
Belarus	49.2	37.1	13.7	31.5	28.9	21.0	20.6	16.4	11.3
Belgium	47.9	30.8	21.3	25.9	22.3	11.9	20.3	15.1	5.8
Bosnia-Herzegovina, Federation part	46.9	29.6	23.5	47.8	24.1	13.0	34.8	20.7	0.0
Bulgaria
Czech Republic	42.5	37.6	19.9	28.7	21.2	10.1	19.1	12.8	4.3
Denmark	49.3	30.9	19.9	25.2	16.9	7.8	21.5	13.2	3.6
Estonia	41.1	37.4	21.6	30.9	21.8	16.4	25.9	15.4	11.2
Finland	49.9	35.6	14.5	25.7	19.4	8.7	21.1	15.2	6.0
France	51.4	34.2	14.4	24.0	18.1	9.2	21.4	14.9	6.4
Germany	42.7	40.9	16.4	31.5	24.5	11.1	24.7	17.7	6.1
Greece	19.5	34.7	45.8	20.7	17.9	7.9	14.0	12.0	3.9
Hungary	33.0	35.3	31.7	29.4	22.6	10.3	24.1	17.2	5.8
Iceland	53.6	32.8	13.7	35.7	31.7	12.0	33.7	26.7	4.0
Ireland	31.0	47.6	21.4	24.4	39.1	32.3	20.0	26.8	22.6
Italy	28.7	37.8	33.5	23.1	19.4	10.1	16.6	13.0	4.8
Kazakhstan	52.9	29.7	17.4	23.7	14.3	10.0	21.4	10.2	7.6
Latvia	45.0	34.2	20.8	22.8	25.2	14.7	18.5	13.0	4.0
Lithuania	55.1	30.1	14.9	47.2	31.1	16.9	15.1	15.1	8.5
Luxembourg	32.2	40.1	27.7	32.5	29.0	14.0	25.9	19.8	7.7
Malta	31.3	56.2	12.4
Moldova
Montenegro	43.4	28.8	27.8	37.2	28.7	6.3	31.6	24.4	3.8
North-Macedonia	40.7	33.6	25.7	46.3	20.4	11.6	39.4	18.8	5.4
Norway	53.0	35.1	11.9	31.0	21.5	13.7	27.4	17.0	9.3
Poland	49.3	35.7	15.0	27.0	21.1	11.3	17.4	12.7	5.5
Portugal	33.4	48.3	18.3	22.8	20.1	11.2	18.9	14.7	6.6
Romania	48.4	34.7	17.0	31.4	27.8	16.4	22.1	16.9	7.7
Russia	48.3	33.4	18.3	30.0	26.6	12.6	22.1	18.0	6.9
Serbia	29.2	31.3	39.6	42.9	33.3	5.3	42.9	20.0	5.3
Slovenia	47.4	31.8	20.8	29.6	23.4	11.6	25.7	17.7	8.0
Spain	30.9	47.0	22.1	24.2	21.3	13.2	19.2	15.3	7.5
Sweden	58.6	29.7	11.7	30.1	22.9	13.5	26.7	17.7	9.8
Switzerland	33.7	43.3	23.0	27.7	21.4	11.0	22.6	16.2	6.6
The Nederlands
Ukraine	52.9	31.0	16.1	23.0	18.6	11.5	17.8	14.8	6.3
UK	44.4	38.1	17.4	38.5	30.7	16.6	35.5	26.2	12.5
All*	41.9	37.1	20.9	27.9	22.3	11.2	22.1	16.1	6.3
