# Supplementary material for: ART in Europe, 2018: results generated from European registries by ESHRE
Source: Hum Reprod Open. 2022 Jul 5;2022(3):hoac022. doi: 10.1093/hropen/hoac022 (PMC9252765; doi:10.1093/hropen/hoac022)
Supplement: hoac022_Supplementary_Table_SXI [file hoac022_supplementary_table_sxi.xlsx]

## Sheet: SubTable_11 (4)
Supplementary Table SXI Thawings, pregnancy and delivery rates by age distribution (years) of women treated with FET in 2018.
Country	Thawings (%)			Pregnancy rates (%)			Delivery rates (%)
	<34	35-39	≥40	<34	35-39	≥40	<34	35-39	≥40
Albania	60.9	23.2	15.9	40.5	25.0	18.2	38.1	12.5	9.1
Armemia	40.6	34.7	24.7	56.3	37.2	12.2	51.6	26.5	4.3
Austria
Belarus	57.8	33.1	9.1	39.7	36.0	15.7	23.5	20.5	10.1
Belgium	59.0	28.7	12.3	30.4	26.1	19.4	21.9	17.5	10.8
Bosnia-Herzegovina, Federation part	43.1	46.6	10.3	52.0	51.9	16.7	36.0	22.2	16.7
Bulgaria
Czech Republic	36.1	30.1	33.8	32.0	31.7	28.3	20.0	19.2	15.0
Denmark	50.1	30.9	19.0	31.8	27.4	21.4	26.7	19.5	12.9
Estonia	50.9	33.8	15.3	30.9	27.2	26.9	21.8	15.6	16.9
Finland	45.8	37.2	17.0	36.9	30.6	17.6	29.1	22.6	10.5
France	63.5	28.5	8.0	26.6	22.3	14.1	22.7	17.9	9.4
Germany	47.6	38.4	14.0	30.7	26.1	18.6	22.0	18.4	10.7
Greece	27.6	35.6	36.7	51.4	43.6	24.3	23.5	21.0	10.5
Hungary	37.5	38.2	24.3	27.4	21.6	19.8	21.8	16.1	13.2
Iceland	45.3	34.5	20.2	45.3	46.2	24.2	37.4	34.9	14.5
Ireland	17.2	44.8	38.0	50.8	41.4	49.1	29.2	27.8	30.7
Italy	39.0	40.5	20.5	34.4	31.6	21.4	24.7	22.1	12.1
Kazakhstan	57.8	27.0	15.1	52.0	42.5	29.0	43.6	36.7	18.1
Latvia	54.0	31.5	14.6	51.5	40.0	36.4	36.8	24.2	18.2
Lithuania*	66.7	30.5	2.9	11.4	40.6	0.0	10.0	21.9	0.0
Luxembourg	39.2	41.7	19.1	38.8	32.9	25.6	23.1	15.3	12.8
Malta
Moldova
Montenegro
North-Macedonia	47.9	36.0	16.1	38.6	32.4	16.7	34.0	20.9	15.2
Norway	56.3	34.1	9.6	28.4	22.9	20.1	23.8	19.1	15.2
Poland	47.9	38.2	14.0	40.4	35.5	26.5	26.5	22.4	13.4
Portugal	39.2	43.0	17.8	40.3	32.7	22.8	29.8	22.6	14.2
Romania	48.9	41.2	9.8	44.7	37.1	25.7	35.9	23.8	14.5
Russia	54.3	31.9	13.8	45.3	39.1	29.8	32.6	26.6	17.3
Serbia**	25.0	43.8	31.3	25.0	42.9	40.0	25.0	42.9	40.0
Slovenia	51.5	36.8	11.7	35.4	32.6	26.1	27.1	23.2	16.8
Spain	33.5	45.5	21.0	42.7	37.6	29.5	31.2	26.3	18.6
Sweden	59.9	29.1	11.0	42.4	37.1	32.1	37.0	30.0	24.1
Switzerland	36.9	43.5	19.6	36.4	30.9	21.4	26.3	21.6	12.2
The Nederlands
Ukraine	49.1	30.3	20.7	53.8	49.4	39.5	45.1	40.5	30.0
UK	43.8	40.5	15.7	39.7	35.3	24.3	36.0	30.4	18.8
All*	48.3	35.3	16.4	36.8	32.9	25.1	28.1	23.6	15.3
All: percentage of cycles per age group is computed among all countries giving the distribution.
* Due to low absolute numbers, pregnancy and delivery rates above 40 years remain at 0%
** Due to low absolute numbers, no differences between pregnancy and delivery rates are observed
