# Supplementary material for: ART in Europe, 2018: results generated from European registries by ESHRE
Source: Hum Reprod Open. 2022 Jul 5;2022(3):hoac022. doi: 10.1093/hropen/hoac022 (PMC9252765; doi:10.1093/hropen/hoac022)
Supplement: hoac022_Supplementary_Table_SXII [file hoac022_supplementary_table_sxii.xlsx]

## Sheet: SubTable_12 (5)
Supplementary Table SXII Transfers, pregnancy and delivery rates by age distribution (years) of women treated with ED in 2018.
Country	Transfers (%)			Pregnancy rates (%)			Delivery rates (%)
	<34	35-39	≥40	<34	35-39	≥40	<34	35-39	≥40
Albania	20.8	16.7	62.5	20.0	75.0	66.7	20.0	75.0	46.7
Armemia	34.8	42.6	22.6	58.8	33.4	31.0	46.8	27.7	22.8
Austria
Belarus	22.1	37.2	40.7	40.0	52.4	32.6	28.0	19.0	21.7
Belgium	22.6	23.1	54.3	34.0	26.4	29.9	26.2	18.1	21.6
Bosnia-Herzegovina, Federation part
Bulgaria
Czech Republic	10.6	21.7	67.7	45.6	45.8	40.0	27.1	25.9	21.8
Denmark	18.3	26.0	55.7	27.8	33.0	34.5	22.4	17.5	15.2
Estonia	9.4	15.1	75.5	45.0	46.9	29.4	35.0	34.4	25.0
Finland	15.4	22.8	61.8	32.7	36.8	35.6	25.5	27.6	26.5
France	43.7	35.8	20.6	23.2	29.4	21.9	19.1	23.4	17.1
Germany
Greece	6.3	13.1	80.6	40.7	51.6	44.1	36.5	37.8	27.3
Hungary
Iceland	14.9	17.8	67.3	60.0	50.0	35.3	46.7	38.9	25.0
Ireland	0.0	50.0	50.0		0.0	100.0		0.0	100.0
Italy	5.1	14.0	80.9	35.3	35.3	35.6	25.2	23.9	23.7
Kazakhstan	21.4	25.8	52.8	53.9	50.3	39.6	46.1	37.6	26.8
Latvia	19.7	24.2	56.1	38.5	68.8	43.2	30.8	56.3	32.4
Lithuania
Luxembourg
Malta
Moldova
Montenegro	63.2	17.5	19.3	33.3	30.0	18.2	30.6	30.0	0.0
North-Macedonia	6.6	13.2	80.1	60.0	60.0	34.7	40.0	40.0	31.4
Norway
Poland	16.5	29.2	54.3	41.2	44.1	38.8	23.7	29.7	22.6
Portugal	6.1	16.9	76.9	53.3	47.0	47.2	44.6	37.2	35.7
Romania
Russia	19.4	25.9	54.7	48.1	46.0	43.7	35.0	33.2	27.0
Serbia
Slovenia	25.0	75.0	0.0	0.0	33.3		0.0	33.3
Spain	5.8	19.3	74.9	48.1	48.6	46.5	35.6	37.5	33.2
Sweden	43.9	39.6	16.5	30.3	36.5	29.8	25.7	30.7	26.3
Switzerland
The Nederlands
Ukraine	21.2	28.6	50.2	57.8	60.4	60.3	51.7	48.0	47.8
UK	19.0	21.3	59.7	44.3	43.3	43.6	39.6	38.1	37.4
All*	11.9	21.1	67.0	43.6	44.9	43.2	33.4	33.2	29.5
All: percentage of cycles per age group is computed among all countries giving the distribution. Pregnancy and delivery rates are computed on the countries providing them
