# Supplementary material for: ART in Europe, 2018: results generated from European registries by ESHRE
Source: Hum Reprod Open. 2022 Jul 5;2022(3):hoac022. doi: 10.1093/hropen/hoac022 (PMC9252765; doi:10.1093/hropen/hoac022)
Supplement: hoac022_Supplementary_Table_SXIII [file hoac022_supplementary_table_sxiii.xlsx]

## Sheet: SubTable_13 (5)
Supplementary Table SXIII Singleton, twin, and triplet deliveries after IVF and ICSI in 2018.
				Deliveries
Country	Clinical pregnancies	Documented pregnancy loss	Lost to follow-up	All	With known multiplicity	Singleton (n)	%	Twin (n)	%	Triplet	%
Albania	26	10	0	16	16	12	75.0	4	25.0	0	0.0
Armemia	377	21	0	356	356	318	89.3	35	9.8	3	0.8
Austria
Belarus	947	84	270	593	341	267	78.3	74	21.7	0	0.0
Belgium	3545	862	140	2543	2541	2382	93.7	155	6.1	4	0.2
Bosnia-Herzegovina, Federation part	32	10	0	22	22	19	86.4	3	13.6	0	0.0
Bulgaria
Czech Republic	3091	596	553	1942	1942	1838	94.6	103	5.3	1	0.1
Denmark	2317	26	613	1678	1678	1639	97.7	38	2.3	1	0.1
Estonia	476	104	2	370	370	325	87.8	43	11.6	2	0.5
Finland	909	184	6	719
France	12248			10465	10450	9356	89.5	1077	10.3	17	0.2
Germany	17567	3694	839	13034	13006	10436	80.2	2514	19.3	56	0.4
Greece	2393	496	368	1529	1529	1212	79.3	310	20.3	7	0.5
Hungary	1637	396	0	1241	1241	995	80.2	239	19.3	7	0.6
Iceland	127	24	0	103	103	101	98.1	2	1.9	0	0.0
Ireland	168	5	6	129	129	126	97.7	3	2.3	0	0.0
Italy	8307	1943	906	5458	5458	4697	86.1	744	13.6	17	0.3
Kazakhstan	1378	125	147	1106	1033	861	83.3	171	16.6	1	0.1
Latvia	117	37	1	79	68	66	97.1	2	2.9	0	0.0
Lithuania	374	34	178	162	96	69	71.9	23	24.0	4	4.2
Luxembourg	179	49	0	130	130	125	96.2	5	3.8	0	0.0
Malta	56	10	0	46	46	35	76.1	10	21.7	1	2.2
Moldova
Montenegro	149	25	0	124	124	90	72.6	34	27.4	0	0.0
North-Macedonia	714	43	150	521	521	411	78.9	110	21.1	0	0.0
Norway
Poland	3677	430	970	2277	2232	2053	92.0	178	8.0	1	0.0
Portugal	1222	260	41	921	917	796	86.8	119	13.0	2	0.2
Romania	1112	189	147	776	772	668	86.5	103	13.3	1	0.1
Russia	23582	5562	1332	16688	15747	13539	86.0	2158	13.7	50	0.3
Serbia	44	15	0	29	29	21	72.4	7	24.1	1	3.4
Slovenia	849	175	2	672	672	610	90.8	62	9.2	0	0.0
Spain	9172	2065	436	6671	6510	5620	86.3	883	13.6	7	0.1
Sweden	2911	502	0	2409	2403	2338	97.3	65	2.7	0	0.0
Switzerland	1264	287	21	956	956	866	90.6	90	9.4	0	0.0
The Nederlands
Ukraine	2382	385	169	1828	1828	1534	83.9	293	16.0	1	0.1
UK	12092	1317	115	10660	10660	9783	91.8	864	8.1	13	0.1
All*	115441	19965	7412	86253	83926	73208	87.2	10521	12.5	197	0.2
For Austria, Bosnia, Moldova, Norway and the Netherlands no data were available.
Multiplicity is not known for Finland and not for all deliveries in Belarus: 152, Belgium: 2, France: 15, Germany: 28, Kazakhstan: 73, Latvia: 11, Lithuania: 66, Poland: 45, Portugal: 4, Romania: 4, Russia: 941, Spain: 61 and Sweden: 6
