# Supplementary material for: ART in Europe, 2018: results generated from European registries by ESHRE
Source: Hum Reprod Open. 2022 Jul 5;2022(3):hoac022. doi: 10.1093/hropen/hoac022 (PMC9252765; doi:10.1093/hropen/hoac022)
Supplement: hoac022_Supplementary_Table_SXIV [file hoac022_supplementary_table_sxiv.xlsx]

## Sheet: SubTable_14 (4)
Supplementary Table SXIV Singleton, twin, triplet and quadruplet deliveries after FET in 2018.
				Deliveries
Country	Clinical pregnancies	Documented pregnancy loss	Lost to follow-up	All	With known multiplicity	Singleton (n)	%	Twin (n)	%	Triplet	%
Albania	23	4	0	19	19	16	84.2	3	15.8	0	0.0
Armemia	836	163	0	673	673	633	94.1	37	5.5	3	0.4
Austria
Belarus	356	58	90	208	208	184	88.5	22	10.6	2	1.0
Belgium	3847	1078	109	2660	2659	2525	95.0	133	5.0	1	0.0
Bosnia-Herzegovina, Federation part	28	11	1	16	16	16	100.0	0	0.0	0	0.0
Bulgaria
Czech Republic	4522	998	864	2660	2660	2474	93.0	183	6.9	3	0.1
Denmark	1967	6	449	1512	1512	1474	97.5	38	2.5	0	0.0
Estonia	303	103	2	198	198	180	90.9	18	9.1	0	0.0
Finland	1169	288	3	878
France	10050			8356	8350	7786	93.2	553	6.6	11	0.1
Germany	8033	2125	346	5562	5322	4638	87.1	666	12.5	18	0.3
Greece	2173	614	556	1003	998	753	75.5	243	24.3	2	0.2
Hungary	277	69	0	208	208	177	85.1	30	14.4	1	0.5
Iceland	127	29	0	98	98	97	99.0	1	1.0	0	0.0
Ireland	17	11	17	99	99	93	93.9	5	5.1	1	1.0
Italy	5995	1474	394	4127	4127	3847	93.2	276	6.7	4	0.1
Kazakhstan	1460	177	80	1203	1190	979	82.3	208	17.5	3	0.3
Latvia	154	47	2	105	91	87	95.6	4	4.4	0	0.0
Lithuania	61	0	13	48	44	33	75.0	11	25.0	0	0.0
Luxembourg	138	65	0	73	73	70	95.9	3	4.1	0	0.0
Malta
Moldova
Montenegro	17	3	0	14	14	12	85.7	2	14.3	0	0.0
North-Macedonia	135	10	17	108	108	93	86.1	15	13.9	0	0.0
Norway
Poland	4551	650	1036	2865	2823	2660	94.2	162	5.7	1	0.0
Portugal	924	246	26	652	650	580	89.2	68	10.5	2	0.3
Romania	863	153	84	626	624	550	88.1	74	11.9	0	0.0
Russia	18228	4461	1161	12606	11405	9927	87.0	1459	12.8	19	0.2
Serbia	6	0	0	6	6	4	66.7	2	33.3	0	0.0
Slovenia	522	134	4	384	384	357	93.0	27	7.0	0	0.0
Spain	11976	2972	616	8388	8388	7526	89.7	855	10.2	7	0.1
Sweden	2838	446	0	2392	2390	2334	97.7	56	2.3	0	0.0
Switzerland	1515	448	20	1047	1047	980	93.6	66	6.3	1	0.1
The Nederlands
Ukraine	5257	739	206	4312	4312	3665	85.0	643	14.9	4	0.1
UK	7994	935	80	6979	6979	6356	91.1	612	8.8	11	0.2
All*	96362	18517	6176	70085	67675	61106	90.3	6475	9.6	94	0.1
For Austria, Bulgaria, Malta, Moldova, Norway, and the Netherlands no data were available.
Multiplicity is not known in Finland and not for all deliveries: Belgium: 1, France: 6, Germany: 240, Greece: 5, Kazakhstan: 13, Latvia: 14, Lithuania: 4, Poland: 42, Portugal: 2, Romania: 2, Russia: 201 and Sweden: 2
