# Supplementary material for: ART in Europe, 2018: results generated from European registries by ESHRE
Source: Hum Reprod Open. 2022 Jul 5;2022(3):hoac022. doi: 10.1093/hropen/hoac022 (PMC9252765; doi:10.1093/hropen/hoac022)
Supplement: hoac022_Supplementary_Table_SXV [file hoac022_supplementary_table_sxv.xlsx]

## Sheet: SubTable_15 (4)
Supplementary Table SXV Weeks of gestation at delivery (%), according to multiplicity, in ART (fresh, FET and ED cycles together) 2018.
	Singleton						Twin						Triplet
Country	20-27w	28-32w	33-36w	37+w	Sum*	NA	20-27w	28-32w	33-36w	37+w	Sum*	NA	20-27w	28-32w	33-36w	37+w	Sum*	NA
Albania
Armemia
Austria	0.9	2.9	11.4	84.8	2395	0	4.3	25.3	42.5	28.0	186	0	16.7	66.7	16.7	0.0	6	0
Belarus	2.6	10.7	35.8	50.8	419	46	1.0	13.7	60.8	21.6	102	8	50.0	0.0	50.0	0.0	2	0
Belgium	0.8	1.4	8.1	89.7	5277	38	5.6	8.5	46.4	39.2	319	1	0.0	40.0	60.0	0.0	5	0
Bosnia-Herzegovina, Federation part
Bulgaria
Czech Republic	0.7	1.8	8.2	89.3	5141	116	2.7	10.3	46.1	38.9	486	13	0.0	71.4	14.3	14.3	7	1
Denmark
Estonia
Finland	0.9	1.2	5.8	92.1	1718	12	6.7	11.7	33.3	46.7	60	0
France
Germany	0.8	1.5	7.7	90.1	14111	0	3.8	11.1	42.7	42.4	2950	0	9.1	57.6	33.3	0.0	66	0
Greece	0.5	4.1	23.8	71.6	2801	162	1.7	10.0	51.9	33.1	896	50	0.0	25.0	58.3	16.7	12	1
Hungary	1.1	2.3	11.2	85.3	1166	6	3.3	10.8	46.8	38.3	269	0	12.5	0.0	37.5	50.0	8	0
Iceland	0.4	2.2	4.4	93.0	228	0	0.0	25.0	75.0	0.0	4	0					0	0
Ireland
Italy
Kazakhstan	11.6	20.2	23.2	45.0	698	0	9.8	23.0	26.2	39.3	61	0					0	0
Latvia
Lithuania	0.0	0.0	0.0	100.0	35	0	0.0	0.0	100.0	0.0	5	0					0	0
Luxembourg
Malta
Moldova
Montenegro	1.0	0.0	9.9	89.1	101	0	2.7	0.0	64.9	32.4	37	0					0	0
North-Macedonia	0.4	2.4	12.8	84.4	540	0	5.8	17.3	75.5	1.4	139	0					0	0
Norway
Poland	3.4	7.7	14.4	74.5	4246	1068	3.2	12.6	49.1	31.3	342	59	0.0	0.0	0.0	100.0	1	1
Portugal	0.5	1.7	12.9	84.9	1906	8	3.6	11.2	60.0	24.4	250	3	20.0	60.0	20.0	0.0	5	0
Romania
Russia	1.4	2.8	10.4	85.5	24562	1388	3.3	8.0	32.3	56.1	3815	119	2.7	19.2	60.3	16.4	73	3
Serbia	0.0	0.0	0.0	100.0	24	0	0.0	11.1	33.3	55.6	9	0	0.0	100.0	0.0	0.0	1	0
Slovenia	2.0	0.9	6.2	91.0	764	1	1.5	3.0	50.0	45.5	66	1					0	0
Spain	0.8	1.6	9.5	88.1	22268	709	2.4	8.4	41.0	47.5	2837	60	6.5	41.9	51.6	0.0	31	0
Sweden
Switzerland	1.1	1.5	9.4	88.0	1843	3	1.9	10.3	68.6	19.2	156	0	0.0	100.0	0.0	0.0	1	0
The Nederlands
Ukraine
UK	0.6	1.6	7.4	90.5	17934	129	2.4	10.0	49.9	37.7	1574	13	4.2	41.7	54.2	0.0	24	1
All*	1.0	2.2	9.3	83.1	108777	3686	3.1	9.7	42.0	43.6	14563	327	6.0	37.9	45.2	8.1	242	7
*Sum: sum of deliveries with data on term date. Percentages are computed on those deliveries. NA: deliveries with unknown term.
