# Supplementary material for: ART in Europe, 2018: results generated from European registries by ESHRE
Source: Hum Reprod Open. 2022 Jul 5;2022(3):hoac022. doi: 10.1093/hropen/hoac022 (PMC9252765; doi:10.1093/hropen/hoac022)
Supplement: hoac022_Supplementary_Table_SXVI [file hoac022_supplementary_table_sxvi.xlsx]

## Sheet: SubTable_16 (4)
Supplementary Table SXVI Complications and fetal reductions in 2018.
			Complications to oocyte retrieval
Country	Cycles	OHSS	All	Bleeding	Infection	Other	Maternal death	Fetal reduction
Albania	202	0	0	0	0	0	0	1
Armemia	4748	24	8	8	0	0	0	0
Austria	10626
Belarus	4469	12	5	5	0	0	0	9
Belgium	33416	47	112	14	26	72	1	79
Bosnia-Herzegovina, Federation part	169	1	0	0	0	0	0	0
Bulgaria	13091	1	2	2	0	0	0	43
Czech Republic	35191	52	4	4	0	0	0	24
Denmark	20616	20	2	0	1	1	0	0
Estonia	3326	1	2	2	0	0	0	19
Finland	9101	65	49	29	14	6	0	0
France	106884	279	103	60	32	11	1	0
Germany	105328	245	565	482	19	64	0	0
Greece	27454	6	9	7	2	0	0	6
Hungary	1186	25	2	2	0	0	0	22
Iceland	898	3	0	0	0	0	0	0
Ireland	1629
Italy	81379	170	78	73	5	0	0	0
Kazakhstan	12015
Latvia	1071	18	3	3	0	0	0	0
Lithuania	1088	2	0	0	0	0	0	0
Luxembourg	1132
Malta	75	7	0	0	0	0	0	0
Moldova	1458	2	5	5	0	0	0	12
Montenegro	643	2	0	0	0	0	0	3
North-Macedonia	3199	7	6	2	1	3	0	2
Norway	11547	48	33	4	11	18	0	0
Poland	32323	33	30	29	0	1	0	0
Portugal	10962	13	2	1	1	0	0	1
Romania	6213	13	2	2	0	0	0	7
Russia	155949	407	161	160	1	0	0	26
Serbia	168	12	1	0	1	0	0	1
Slovenia	5061	16	5	4	1	0	0	0
Spain	140498	128	140	70	11	59	1	63
Sweden	19745	48	29	10	11	8	0	0
Switzerland	11597	6	0	0	0	0	0	8
The Nederlands	27201
Ukraine	28321	6	21	19	2	0	0	0
UK	69551	0	0	0	0	0	0	183
All*	999530	1719	1379	997	139	243	3	509
