# Supplementary material for: ART in Europe, 2018: results generated from European registries by ESHRE
Source: Hum Reprod Open. 2022 Jul 5;2022(3):hoac022. doi: 10.1093/hropen/hoac022 (PMC9252765; doi:10.1093/hropen/hoac022)
Supplement: hoac022_Supplementary_Table_SXVII [file hoac022_supplementary_table_sxvii.xlsx]

## Sheet: SubTable_17 (4)
Supplementary Table SXVII Intrauterine insemination with husband semen (IUI-H) in 2018.
Country	Cycles			Deliveries						Singleton						Twin						Triplet
	≥34	35-39	≥40	≥34		35-39		≥40		≥34		35-39		≥40		≥34		35-39		≥40		≥34		35-39		≥40
	n	n	n	n	%	n	%	n	%	n	%	n	%	n	%	n	%	n	%	n	%	n	%	n	%	n	%
Albania	44	12	5	6	13.6	1	8.3	0	0.0	3	50.0	1	100.0	0		3	50.0	0	0.0	0		0	0.0	0	0.0	0
Armemia	345	286	275	58	16.8	37	12.9	29	10.5	47	81.0	29	78.4	26	89.7	11	19.0	8	21.6	3	10.3	0	0.0	0	0.0	0	0.0
Austria
Belarus	640	396	62	66	10.3	42	10.6	7	11.3	59	89.4	40	95.2	7	100.0	7	10.6	2	4.8	0	0.0	0	0.0	0	0.0	0	0.0
Belgium	7859	3170	1353	677	8.6	162	5.1	41	3.0	643	95.1	159	98.1	39	97.5	31	4.6	3	1.9	1	2.5	2	0.3	0	0.0	0	0.0
Bosnia-Herzegovina, Federation part	91	29	10	11	12.1	0	0.0	0	0.0	11	100.0	0		0		0	0.0	0		0		0	0.0	0		0
Bulgaria
Czech Republic
Denmark	6993	2266	849	807	11.5	179	7.9	44	5.2	725	89.8	163	91.6	42	95.5	82	10.2	15	8.4	2	4.5	0	0.0	0	0.0	0	0.0
Estonia	89	32	19	8	9.0	0	0.0	1	5.3	8	100.0	0		1	100.0	0	0.0	0		0	0.0	0	0.0	0		0	0.0
Finland	1767	711	92	153	8.7	56	7.9	2	2.2
France	25845	12094	6451
Germany
Greece	1065	1127	523	118	11.1	76	6.7	19	3.6	110	94.0	75	98.7	19	100.0	7	6.0	1	1.3	0	0.0	0	0.0	0	0.0	0	0.0
Hungary	1497	890	399	104	6.9	49	5.5	5	1.3	94	90.4	44	89.8	5	100.0	10	9.6	5	10.2	0	0.0	0	0.0	0	0.0	0	0.0
Iceland	16	2	1	6	37.5	0	0.0	0	0.0	6	100.0	0		0		0	0.0	0		0		0	0.0	0		0
Ireland	62	57	22	8	12.9	5	8.8	1	4.5	6	85.7	5	100.0	1	100.0	0	0.0	0	0.0	0	0.0	1	14.3	0	0.0	0	0.0
Italy	7045	6627	3411	673	9.6	490	7.4	113	3.3	605	89.9	447	91.2	111	98.2	64	9.5	41	8.4	2	1.8	4	0.6	2	0.4	0	0.0
Kazakhstan	418	0	67	46	11.0	0		4	6.0	36	78.3	0		4	100.0	9	19.6	0		0	0.0	1	2.2	0		0	0.0
Latvia	13	50	0	2	15.4	5	10.0	0		2	100.0	3	60.0	0		0	0.0	2	40.0	0		0	0.0	0	0.0	0
Lithuania	289	73	20	21	7.3	8	11.0	0	0.0	17	89.5	7	100.0	0		2	10.5	0	0.0	0		0	0.0	0	0.0	0
Luxembourg	135	98	16	13	9.6	10	10.2	1	6.3	10	76.9	9	90.0	1	100.0	3	23.1	1	10.0	0	0.0	0	0.0	0	0.0	0	0.0
Malta
Moldova
Montenegro	139	57	6	19	13.7	6	10.5	0	0.0	18	94.7	6	100.0	0		1	5.3	0	0.0	0		0	0.0	0	0.0	0
North-Macedonia	549	191	56	25	4.6	1	0.5	0	0.0	25	100.0	1	100.0	0		0	0.0	0	0.0	0		0	0.0	0	0.0	0
Norway	160	70	46	21	13.1	9	12.9	1	2.2	18	90.0	7	77.8	1	100.0	2	10.0	2	22.2	0	0.0	0	0.0	0	0.0	0	0.0
Poland	7645	3363	910	458	6.0	208	6.2	34	3.7	416	94.3	196	95.1	32	94.1	24	5.4	10	4.9	2	5.9	1	0.2	0	0.0	0	0.0
Portugal	947	799	391	94	9.9	66	8.3	20	5.1	81	86.2	63	95.5	19	95.0	12	12.8	3	4.5	1	5.0	1	1.1	0	0.0	0	0.0
Romania	953	534	138	67	7.0	22	4.1	1	0.7	60	90.9	22	100.0	1	100.0	6	9.1	0	0.0	0	0.0	0	0.0	0	0.0	0	0.0
Russia	5436	2353	697	624	11.5	203	8.6	34	4.9	574	92.3	186	92.1	34	100.0	43	6.9	14	6.9	0	0.0	5	0.8	2	1.0	0	0.0
Serbia	207	155	70	16	7.7	8	5.2	4	5.7	14	87.5	8	100.0	4	100.0	1	6.3	0	0.0	0	0.0	1	6.3	0	0.0	0	0.0
Slovenia	470	118	6	44	9.4	9	7.6	0	0.0	37	84.1	9	100.0	0		6	13.6	0	0.0	0		1	2.3	0	0.0	0
Spain	11467	9246	754	1233	10.8	909	9.8	41	5.4	1086	88.1	816	89.8	39	95.1	144	11.7	91	10.0	2	4.9	3	0.2	2	0.2	0	0.0
Sweden
Switzerland
The Nederlands
Ukraine	772	262	22	58	7.5	16	6.1	1	4.5	55	94.8	14	87.5	1	100.0	3	5.2	2	12.5	0	0.0	0	0.0	0	0.0	0	0.0
UK	1731	1117	511
All*	84689	46185	17182	5436	6.4	2577	5.6	403	2.3	4766	90.7	2310	91.8	387	96.8	471	9.0	200	7.9	13	3.3	20	0.4	6	0.2	0	0.0
Percentages of singleton, twin and triplet deliveries are counted on the total number of deliveries with known multiplicity
No data for Austria, Bulgaria, the Czech republic, Germany, Malta, Moldova, Sweden, Switzerland and the Netherlands
No data on multiplicity for Finland
No data on deliveries for France and the UK
