# Supplementary material for: ART in Europe, 2018: results generated from European registries by ESHRE
Source: Hum Reprod Open. 2022 Jul 5;2022(3):hoac022. doi: 10.1093/hropen/hoac022 (PMC9252765; doi:10.1093/hropen/hoac022)
Supplement: hoac022_Supplementary_Table_SXVIII [file hoac022_supplementary_table_sxviii.xlsx]

## Sheet: SubTable_18 (4)
Supplementary Table SXVIII Intrauterine insemination with donor semen (IUI-D) in 2018.
Country	Cycles			Deliveries						Singleton						Twin						Triplet
	≥34	35-39	≥40	≥34		35-39		≥40		≥34		35-39		≥40		≥34		35-39		≥40		≥34		35-39		≥40
	n	n	n	n	%	n	%	n	%	n	%	n	%	n	%	n	%	n	%	n	%	n	%	n	%	n	%
Albania
Armemia	28	32	48	8	28.6	6	18.8	3	6.3	8	100.0	6	100.0	3	100.0	0	0.0	0	0.0	0	0.0	0	0.0	0	0.0	0	0.0
Austria
Belarus	19	21	5	5	26.3	3	14.3	0	0.0	5	100.0	3	100.0	0		0	0.0	0	0.0	0		0	0.0	0	0.0	0
Belgium	5059	2983	1254	693	13.7	288	9.7	45	3.6	669	97.1	276	96.2	44	97.8	20	2.9	11	3.8	1	2.2	0	0.0	0	0.0	0	0.0
Bosnia-Herzegovina, Federation part
Bulgaria
Czech Republic
Denmark	3483	3310	1660	319	9.2	208	6.3	29	1.7	308	96.9	194	93.3	29	100.0	10	3.1	14	6.7	0	0.0	0	0.0	0	0.0	0	0.0
Estonia	69	66	35	17	24.6	7	10.6	2	5.7	17	100.0	7	100.0	2	100.0	0	0.0	0	0.0	0	0.0	0	0.0	0	0.0	0	0.0
Finland	493	356	119	69	14.0	61	17.1	3	2.5
France	1747	854	187
Germany
Greece	134	160	79	36	26.9	26	16.3	3	3.8	34	94.4	25	96.2	2	66.7	2	5.6	1	3.8	1	33.3	0	0.0	0	0.0	0	0.0
Hungary
Iceland	97	70	15	24	24.7	8	11.4	0	0.0	24	100.0	8	100.0	0		0	0.0	0	0.0	0		0	0.0	0	0.0	0
Ireland	41	39	10	6	14.6	5	12.8	0	0.0	6	100.0	5	100.0	0		0	0.0	0	0.0	0		0	0.0	0	0.0	0
Italy	400	198	69	66	16.5	26	13.1	1	1.4	54	81.8	25	96.2	1	100.0	10	15.2	1	3.8	0	0.0	2	3.0	0	0.0	0	0.0
Kazakhstan	32	0	19	10	31.3	0		6	31.6	6	60.0	0		2	33.3	4	40.0	0		4	66.7	0	0.0	0		0	0.0
Latvia	9	34	7	2	22.2	2	5.9	0	0.0	2	100.0	2	100.0	0		0	0.0	0	0.0	0		0	0.0	0	0.0	0
Lithuania	4	3	0	1	25.0	1	33.3	0		1	100.0	1	100.0	0		0	0.0	0	0.0	0		0	0.0	0	0.0	0
Luxembourg	39	33	6	8	20.5	5	15.2	0	0.0	6	75.0	4	80.0	0		2	25.0	1	20.0	0		0	0.0	0	0.0	0
Malta
Moldova
Montenegro
North-Macedonia	13	5	13	1	7.7	0	0.0	0	0.0	1	100.0	0		0		0	0.0	0		0		0	0.0	0		0
Norway	574	209	32	85	14.8	21	10.0	3	9.4	79	94.0	21	100.0	3	100.0	5	6.0	0	0.0	0	0.0	0	0.0	0	0.0	0	0.0
Poland	1216	552	95	156	12.8	62	11.2	4	4.2	143	95.3	55	93.2	4	100.0	6	4.0	4	6.8	0	0.0	1	0.7	0	0.0	0	0.0
Portugal	160	186	80	38	23.8	26	14.0	8	10.0	35	92.1	21	80.8	7	87.5	3	7.9	5	19.2	1	12.5	0	0.0	0	0.0	0	0.0
Romania	92	32	20	13	14.1	4	12.5	1	5.0	10	76.9	3	75.0	1	100.0	3	23.1	1	25.0	0	0.0	0	0.0	0	0.0	0	0.0
Russia	1517	1295	467	246	16.2	142	11.0	25	5.4	228	93.4	140	98.6	24	96.0	16	6.6	2	1.4	1	4.0	0	0.0	0	0.0	0	0.0
Serbia
Slovenia
Spain	5028	5951	1654	949	18.9	789	13.3	99	6.0	837	88.2	721	91.4	90	90.9	108	11.4	68	8.6	8	8.1	4	0.4	0	0.0	1	1.0
Sweden	1355	666	99	258	19.0	68	10.2	3	3.0	253	98.1	67	98.5	3	100.0	5	1.9	1	1.5	0	0.0	0	0.0	0	0.0	0	0.0
Switzerland
The Nederlands
Ukraine	172	119	24	40	23.3	11	9.2	1	4.2	39	97.5	10	90.9	1	100.0	1	2.5	1	9.1	0	0.0	0	0.0	0	0.0	0	0.0
UK	2817	2007	832	514	18.2	260	13.0	24	2.9	486	94.6	248	95.4	23	95.8	24	4.7	12	4.6	1	4.2	4	0.8	0	0.0	0	0.0
All*	24598	19181	6829	3564	14.5	2029	10.6	260	3.8	3251	93.4	1842	93.8	239	93.0	219	6.3	122	6.2	17	6.6	11	0.3	0	0.0	1	0.4
Percentages of singleton, twin and triplet deliveries are counted on the total number of deliveries with known multiplicity
No data for Albania, Austria, Bosnia, Bulgaria, the Czech republic, Germany, Hungary, Malta, Moldova, Montenegro, Serbia, Slovenia, Switzerland and the Netherlands
No data on multiplicity for Finland
No data on deliveries for France and the UK
