# Supplementary material for: ART in Europe, 2018: results generated from European registries by ESHRE
Source: Hum Reprod Open. 2022 Jul 5;2022(3):hoac022. doi: 10.1093/hropen/hoac022 (PMC9252765; doi:10.1093/hropen/hoac022)
Supplement: hoac022_Supplementary_Table_SXIX [file hoac022_supplementary_table_sxix.xlsx]

## Sheet: SubTable_19 (4)
Supplementary Table SXIX The sum of fresh and FET (“cumulative”) delivery rates in 2018.
Country	Aspirations	Deliveries	Multiple deliveries	Thawings	Deliveries	Multiple deliveries	Deliveries	Deliveries	Multiple deliveries
	IVF and ICSI	Fresh cycles	Fresh cycles	FET	FET	FET	Fresh cycles Per aspirations cycle (%)	Fresh and FET Per aspirations cycle (%)	Fresh and FET Per total delivery (%)
Albania	86	16	4	69	19	3	18.6	40.7	20.0
Armemia	1737	356	38	2156	673	40	20.5	59.2	7.6
Austria	7404	1689	192	3161	898	0	22.8	34.9	7.4
Belarus	3107	593	74	992	208	24	19.1	25.8	12.2
Belgium	16337	2543	159	13821	2660	134	15.6	31.8	5.6
Bosnia-Herzegovina, Federation part	98	22	3	58	16	0	22.4	38.8	7.9
Bulgaria	9482	1030	0	2469	567	0	10.9	16.8	0.0
Czech Republic	14872	1942	104	14749	2660	186	13.1	30.9	6.3
Denmark	12015	1678	39	6912	1512	38	14.0	26.6	2.4
Estonia	1963	370	45	1044	198	18	18.8	28.9	11.1
Finland	4112	719	0	3736	878	0	17.5	38.8	0.0
France	61842	10465	1094	41258	8356	564	16.9	30.4	8.8
Germany	69697	13034	2570	29334	5562	684	18.7	26.7	17.5
Greece	16285	1529	317	5623	1003	245	9.4	15.5	22.2
Hungary			246	1186	208	31
Iceland	455	103	2	307	98	1	22.6	44.2	1.5
Ireland	526	126	3	408	98	6	24.0	42.6	4.0
Italy	46387	5458	761	19587	4127	280	11.8	20.7	10.9
Kazakhstan	6510	1106	172	3489	1203	211	17.0	35.5	16.6
Latvia	582	79	2	359	105	4	13.6	31.6	3.3
Lithuania	877	162	27	201	48	11	18.5	23.9	18.1
Luxembourg	676	130	5	397	73	3	19.2	30.0	3.9
Malta			11	2	0	0
Moldova	1055	330	0	210	50	0	31.3	36.0	0.0
Montenegro	569	124	34	57	14	2	21.8	24.3	26.1
North-Macedonia	2344	521	110	411	108	15	22.2	26.8	19.9
Norway	7031	1567	0	4178	894	0	22.3	35.0	0.0
Poland	16251	2277	179	12423	2865	163	14.0	31.6	6.7
Portugal	5808	921	121	2725	652	70	15.9	27.1	12.1
Romania	3865	776	104	2174	626	74	20.1	36.3	12.7
Russia	89609	16688	2208	43996	12606	1478	18.6	32.7	12.6
Serbia	150	29	8	16	6	2	19.3	23.3	28.6
Slovenia	3270	672	62	1568	384	27	20.6	32.3	8.4
Spain	44631	6671	890	31894	8388	862	14.9	33.7	11.6
Sweden	10976	2409	65	7167	2392	56	21.9	43.7	2.5
Switzerland	5865	956	90	4871	1047	67	16.3	34.2	7.8
The Nederlands	11939	2697	0	13342	2285	0	22.6	41.7	0.0
Ukraine		1828	294	10620	4312	647			15.3
UK	38248	10660	877	22505	6979	623	27.9	46.1	8.5
All*	516661	92276	10910	309475	74778	6569	17.9	32.3	10.5
