# Supplementary material for: ART in Europe, 2018: results generated from European registries by ESHRE
Source: Hum Reprod Open. 2022 Jul 5;2022(3):hoac022. doi: 10.1093/hropen/hoac022 (PMC9252765; doi:10.1093/hropen/hoac022)
Supplement: hoac022_Supplementary_Table_SXX [file hoac022_supplementary_table_sxx.xlsx]

## Sheet: Sheet1
Supplementary Table SXX Fertility preservation 2018.
Country	Pre-pubertal ovarian tissue collection and cryopreservation		Post-pubertal ovarian tissue collection and cryopreservation			Oocyte cryopreservation			Pre-pubertal testicular tissue collection and cryopreservation		Post-pubertal testicular tissue collection and cryopreservation			Ejaculated sperm collection and cryopreservation			Epididymal sperm collection and cryopreservation
	N of interventions	Reason for preservation	N of interventions	Reason for preservation	Used through	N of interventions	Reason for preservation	Used through	N of interventions	Reason for preservation	N of interventions	Reason for preservation	Used through	N of interventions	Reason for preservation	Used through	N of interventions	Reason for preservation	Used through
Albania	0		0			1	Non-medical	ART	0		20	Medical	ART	19	Medical + non-Medical	ART+IUI	0
Belarus						77	Medical + non-medical	ART						315	Medical + non-Medical	ART
Belgium	16	Medical	66	Medical		35	Medical		4	Medical	0			237	Medical		0
Denmark						74	Medical + non-medical
France			346	Medical		1937	Medical	ART			138	Medical	ART	5577	Medical
Greece			2	Medical	Transplantation	334	Medical + non-medical	ART			36	Medical + non-Medical	ART	508	Medical + non-Medical	ART	7
Iceland						10	Medical + non-medical							24	Medical
Ireland			1	Medical		40	Medical + non-medical							7	Medical
Italy	13	Medical	116	Medical	Transplantation+ Transplantation followed by ART	257	Medical	ART	0		29	Medical	ART	667	Medical	ART	18	Medical	ART
Lithuania	0		3	Medical		5	Medical		0		0			37	Medical		0
Malta						7	Medical
Poland			12	Medical	Transplantation+ Transplantation followed by ART	578	Medical	ART+ IVM and ART			203	Medical	ART	1272	Medical + non-Medical	ART + IUI	67	Medical	ART
Portugal	0		6			263	Medical + non-medical		0		49	Medical		312	Medical + non-Medical
Serbia			1	Medical		4	Medical + non-medical							9	Medical + non-Medical
Slovenia	0		4	Medical		39	Medical	ART	0		52	Medical	ART	139	Medical	ART	0
Spain			34	Medical + non-medical	Transplantation	5462	Medical + non-medical	ART			125	Medical + non-Medical	ART	1380	Medical + non-Medical	ART
All	29		591			9123			4		652			10503			92
